# Supplementary material for: 5-ALA Improves the Low Temperature Tolerance of Common Bean Seedlings through a Combination of Hormone Transduction Pathways and Chlorophyll Metabolism
Source: Int J Mol Sci. 2023 Aug 25;24(17):13189. doi: 10.3390/ijms241713189 (PMC10487637; doi:10.3390/ijms241713189)
Supplement: Supplementary file 1 [file ijms-24-13189-s001.zip › Table S1.xlsx]

## Sheet: Sheet1
Table S1 Primer information of quantitative real-time PCR
Gene name	Gene ID	Forward primer	Reverse primer	GO_annotation
Actin		TGCATACGTTGGTGATGAGG	AGCCTTGGGGTTAAGAGGAG
DEG-1	Phvul.007G214800	TACTCCTTGGATGCAGCAGG	TAGTTTCTTGGCTGCACTGC	Molecular Function: nucleotide binding (GO:0000166);; Molecular Function: molecular_function (GO:0003674);; Molecular Function: binding (GO:0005488);; Cellular Component: cellular_component (GO:0005575);; Cellular Component: cell (GO:0005623);; Cellular Component: plasma membrane (GO:0005886);; Molecular Function: drug binding (GO:0008144);; Cellular Component: membrane (GO:0016020);; Molecular F…
DEG-2	Phvul.008G280200	GCCAAGCGAGATGTTGGAGA	GAAGCTTCATTTGACTACAAGGC	Molecular Function: red chlorophyll catabolite reductase activity (GO:0051743);;
DEG-3	Phvul.003G295900	AGCAGCAGGCATGCAAAAAG	CATGGTCAGGTGCAGGAGAA	Biological Process: pollen tube guidance (GO:0010183);; Molecular Function: mediator complex binding (GO:0036033);;
DEG-4	Phvul.005G164800	CTAGGTTGCCTACCTGCTGC	GCAACCTTTTCTTGCCTCGG	Molecular Function: hydrolase activity, acting on ester bonds (GO:0016788);;
DEG-5	Phvul.004G142401	ACAACAACTTGGCAGACGAA	TCAAGGGATTGGAGACGTGG	Cellular Component: integral component of membrane (GO:0016021);;
DEG-6	Phvul.001G012000	GAATTTTGGGGTCTCGGTGG	CGCATCTTACGTGTCTTCCG	Molecular Function: nuclease activity (GO:0004518);;
DEG-7	Phvul.006G205300	GCACCTCACCGAAAACCAAC	CTCGGAGTTCCCAACCCAAA	Biological Process: response to oomycetes (GO:0002239);; Cellular Component: cellular_component (GO:0005575);; Cellular Component: cell wall (GO:0005618);; Cellular Component: intracellular (GO:0005622);; Cellular Component: cell (GO:0005623);; Cellular Component: cytoplasm (GO:0005737);; Cellular Component: Golgi apparatus (GO:0005794);; Cellular Component: cytosol (GO:0005829);; Cellular Compon…
DEG-8	Phvul.007G162500	AGTGGAGGCCTGAACAATGG	TGCAGTTTTGACAGGTTGTTCC	Biological Process: phosphorelay signal transduction system (GO:0000160);; Molecular Function: DNA binding (GO:0003677);; Cellular Component: nucleus (GO:0005634);; Cellular Component: mitochondrion (GO:0005739);; Biological Process: circadian rhythm (GO:0007623);; Biological Process: red or far-red light signaling pathway (GO:0010017);; Biological Process: negative regulation of transcription, D…
DEG-9	Phvul.004G021000	TCTGTTCCAAGTCCCCTCAG	GTGCTCCACCTTTCATCTGC	Molecular Function: metalloendopeptidase activity (GO:0004222);; Molecular Function: zinc ion binding (GO:0008270);; Cellular Component: extracellular matrix (GO:0031012);;
DEG-10	Phvul.008G109300	GCACCATTACCATCATCAGAGC	TGGGACAAGTTCAATGCTCG	Cellular Component: integral component of membrane (GO:0016021);;
DEG-11	Phvul.002G043100	TGTCACATGGTGGAACCCAG	TCAGAGCAGCATTCAGAGCA	Molecular Function: FMN binding (GO:0010181);; Molecular Function: oxidoreductase activity (GO:0016491);;
DEG-12	Phvul.009G056400	CTGGCCAGTGGTTGAACTTC	TTCACCTGCACCCCAAATTG	Molecular Function: transcription factor activity, sequence-specific DNA binding (GO:0003700);; Biological Process: transcription, DNA-templated (GO:0006351);; Biological Process: brassinosteroid mediated signaling pathway (GO:0009742);;
